# Supplementary material for: Kissing Bug Intrusions into Homes in the Southwest United States
Source: Insects. 2021 Jul 17;12(7):654. doi: 10.3390/insects12070654 (PMC8306929; doi:10.3390/insects12070654)
Supplement: Supplementary file 1 [file insects-12-00654-s001.zip]

Archive with 2 entries (2 files):
- insects-1278075-Supplement1.pdf
- insects-1278075-Supplement2.pdf
